# Supplementary material for: On homology searches by protein Blast and the characterization of the age of genes
Source: BMC Evol Biol. 2007 Apr 4;7:53. doi: 10.1186/1471-2148-7-53 (PMC1855329; doi:10.1186/1471-2148-7-53)
Supplement: Additional file 1 — List of genes used in the study. The ENSEMBL Gene ID for the human and mouse genes, and the estimated age category of each gene is given. [file 1471-2148-7-53-S1.txt]

Human_gene	Mouse_gene	Age_category
ENSG00000006210	ENSMUSG00000031778	TETRAPODS
ENSG00000026751	ENSMUSG00000038179	TETRAPODS
ENSG00000027697	ENSMUSG00000020009	TETRAPODS
ENSG00000087206	ENSMUSG00000025878	TETRAPODS
ENSG00000089157	ENSMUSG00000029531	TETRAPODS
ENSG00000090534	ENSMUSG00000022847	TETRAPODS
ENSG00000099968	ENSMUSG00000009112	TETRAPODS
ENSG00000104976	ENSMUSG00000011837	TETRAPODS
ENSG00000111247	ENSMUSG00000030346	TETRAPODS
ENSG00000121380	ENSMUSG00000030200	TETRAPODS
ENSG00000124256	ENSMUSG00000027514	TETRAPODS
ENSG00000126808	ENSMUSG00000021057	TETRAPODS
ENSG00000127364	ENSMUSG00000037140	TETRAPODS
ENSG00000137878	ENSMUSG00000032199	TETRAPODS
ENSG00000143199	ENSMUSG00000026567	TETRAPODS
ENSG00000145321	ENSMUSG00000035540	TETRAPODS
ENSG00000146278	ENSMUSG00000040128	TETRAPODS
ENSG00000159128	ENSMUSG00000022965	TETRAPODS
ENSG00000162708	ENSMUSG00000037872	TETRAPODS
ENSG00000162894	ENSMUSG00000042474	TETRAPODS
ENSG00000171794	ENSMUSG00000039118	TETRAPODS
ENSG00000174059	ENSMUSG00000016494	TETRAPODS
ENSG00000004468	ENSMUSG00000029084	DEUTEROSTOMES
ENSG00000006016	ENSMUSG00000003710	DEUTEROSTOMES
ENSG00000013563	ENSMUSG00000019088	DEUTEROSTOMES
ENSG00000026103	ENSMUSG00000024778	DEUTEROSTOMES
ENSG00000028137	ENSMUSG00000028599	DEUTEROSTOMES
ENSG00000037749	ENSMUSG00000020522	DEUTEROSTOMES
ENSG00000047597	ENSMUSG00000015342	DEUTEROSTOMES
ENSG00000050628	ENSMUSG00000040016	DEUTEROSTOMES
ENSG00000056736	ENSMUSG00000015966	DEUTEROSTOMES
ENSG00000066294	ENSMUSG00000038147	DEUTEROSTOMES
ENSG00000067182	ENSMUSG00000030341	DEUTEROSTOMES
ENSG00000075399	ENSMUSG00000001062	DEUTEROSTOMES
ENSG00000075426	ENSMUSG00000029135	DEUTEROSTOMES
ENSG00000083454	ENSMUSG00000005950	DEUTEROSTOMES
ENSG00000087150	ENSMUSG00000034520	DEUTEROSTOMES
ENSG00000089682	ENSMUSG00000031433	DEUTEROSTOMES
ENSG00000090512	ENSMUSG00000022871	DEUTEROSTOMES
ENSG00000091181	ENSMUSG00000005364	DEUTEROSTOMES
ENSG00000094661	ENSMUSG00000032703	DEUTEROSTOMES
ENSG00000100036	ENSMUSG00000020432	DEUTEROSTOMES
ENSG00000100427	ENSMUSG00000035805	DEUTEROSTOMES
ENSG00000100604	ENSMUSG00000021194	DEUTEROSTOMES
ENSG00000100957	ENSMUSG00000040432	DEUTEROSTOMES
ENSG00000101190	ENSMUSG00000038932	DEUTEROSTOMES
ENSG00000104870	ENSMUSG00000003420	DEUTEROSTOMES
ENSG00000104983	ENSMUSG00000040914	DEUTEROSTOMES
ENSG00000106785	ENSMUSG00000039853	DEUTEROSTOMES
ENSG00000107960	ENSMUSG00000042694	DEUTEROSTOMES
ENSG00000108381	ENSMUSG00000020774	DEUTEROSTOMES
ENSG00000108405	ENSMUSG00000020787	DEUTEROSTOMES
ENSG00000109743	ENSMUSG00000029082	DEUTEROSTOMES
ENSG00000109991	ENSMUSG00000027071	DEUTEROSTOMES
ENSG00000110243	ENSMUSG00000032079	DEUTEROSTOMES
ENSG00000110448	ENSMUSG00000024669	DEUTEROSTOMES
ENSG00000111339	ENSMUSG00000030217	DEUTEROSTOMES
ENSG00000111997	ENSMUSG00000007038	DEUTEROSTOMES
ENSG00000112029	ENSMUSG00000019773	DEUTEROSTOMES
ENSG00000113302	ENSMUSG00000004296	DEUTEROSTOMES
ENSG00000113494	ENSMUSG00000005268	DEUTEROSTOMES
ENSG00000113739	ENSMUSG00000020303	DEUTEROSTOMES
ENSG00000113946	ENSMUSG00000038148	DEUTEROSTOMES
ENSG00000115457	ENSMUSG00000039323	DEUTEROSTOMES
ENSG00000115488	ENSMUSG00000036375	DEUTEROSTOMES
ENSG00000116285	ENSMUSG00000028967	DEUTEROSTOMES
ENSG00000116981	ENSMUSG00000002644	DEUTEROSTOMES
ENSG00000117090	ENSMUSG00000015316	DEUTEROSTOMES
ENSG00000118162	ENSMUSG00000006021	DEUTEROSTOMES
ENSG00000119411	ENSMUSG00000028392	DEUTEROSTOMES
ENSG00000120885	ENSMUSG00000022037	DEUTEROSTOMES
ENSG00000121634	ENSMUSG00000038282	DEUTEROSTOMES
ENSG00000121714	ENSMUSG00000029510	DEUTEROSTOMES
ENSG00000121743	ENSMUSG00000040076	DEUTEROSTOMES
ENSG00000122756	ENSMUSG00000028444	DEUTEROSTOMES
ENSG00000122786	ENSMUSG00000029761	DEUTEROSTOMES
ENSG00000123496	ENSMUSG00000031289	DEUTEROSTOMES
ENSG00000123609	ENSMUSG00000026946	DEUTEROSTOMES
ENSG00000125347	ENSMUSG00000018899	DEUTEROSTOMES
ENSG00000125384	ENSMUSG00000037759	DEUTEROSTOMES
ENSG00000125740	ENSMUSG00000003545	DEUTEROSTOMES
ENSG00000127863	ENSMUSG00000035320	DEUTEROSTOMES
ENSG00000128242	ENSMUSG00000034477	DEUTEROSTOMES
ENSG00000129214	ENSMUSG00000005202	DEUTEROSTOMES
ENSG00000129744	ENSMUSG00000030996	DEUTEROSTOMES
ENSG00000130203	ENSMUSG00000002985	DEUTEROSTOMES
ENSG00000131724	ENSMUSG00000017057	DEUTEROSTOMES
ENSG00000132702	ENSMUSG00000004894	DEUTEROSTOMES
ENSG00000133800	ENSMUSG00000030787	DEUTEROSTOMES
ENSG00000133987	ENSMUSG00000042513	DEUTEROSTOMES
ENSG00000134321	ENSMUSG00000020641	DEUTEROSTOMES
ENSG00000134728	ENSMUSG00000023491	DEUTEROSTOMES
ENSG00000134812	ENSMUSG00000024682	DEUTEROSTOMES
ENSG00000135124	ENSMUSG00000029470	DEUTEROSTOMES
ENSG00000135960	ENSMUSG00000003227	DEUTEROSTOMES
ENSG00000136110	ENSMUSG00000022025	DEUTEROSTOMES
ENSG00000136480	ENSMUSG00000020718	DEUTEROSTOMES
ENSG00000136560	ENSMUSG00000035050	DEUTEROSTOMES
ENSG00000137070	ENSMUSG00000028450	DEUTEROSTOMES
ENSG00000137101	ENSMUSG00000028459	DEUTEROSTOMES
ENSG00000137265	ENSMUSG00000021356	DEUTEROSTOMES
ENSG00000137310	ENSMUSG00000040352	DEUTEROSTOMES
ENSG00000138311	ENSMUSG00000037855	DEUTEROSTOMES
ENSG00000140511	ENSMUSG00000030606	DEUTEROSTOMES
ENSG00000140968	ENSMUSG00000041515	DEUTEROSTOMES
ENSG00000141469	ENSMUSG00000024551	DEUTEROSTOMES
ENSG00000143140	ENSMUSG00000038273	DEUTEROSTOMES
ENSG00000143167	ENSMUSG00000000544	DEUTEROSTOMES
ENSG00000145024	ENSMUSG00000041787	DEUTEROSTOMES
ENSG00000145192	ENSMUSG00000022868	DEUTEROSTOMES
ENSG00000145681	ENSMUSG00000021613	DEUTEROSTOMES
ENSG00000146013	ENSMUSG00000024366	DEUTEROSTOMES
ENSG00000146250	ENSMUSG00000033491	DEUTEROSTOMES
ENSG00000146743	ENSMUSG00000032706	DEUTEROSTOMES
ENSG00000147119	ENSMUSG00000037347	DEUTEROSTOMES
ENSG00000147168	ENSMUSG00000031304	DEUTEROSTOMES
ENSG00000147394	ENSMUSG00000031351	DEUTEROSTOMES
ENSG00000148288	ENSMUSG00000026829	DEUTEROSTOMES
ENSG00000150687	ENSMUSG00000039405	DEUTEROSTOMES
ENSG00000151157	ENSMUSG00000030956	DEUTEROSTOMES
ENSG00000151892	ENSMUSG00000025089	DEUTEROSTOMES
ENSG00000154122	ENSMUSG00000022265	DEUTEROSTOMES
ENSG00000156219	ENSMUSG00000034842	DEUTEROSTOMES
ENSG00000158796	ENSMUSG00000013973	DEUTEROSTOMES
ENSG00000159113	ENSMUSG00000022969	DEUTEROSTOMES
ENSG00000159248	ENSMUSG00000027218	DEUTEROSTOMES
ENSG00000160013	ENSMUSG00000041167	DEUTEROSTOMES
ENSG00000160570	ENSMUSG00000013151	DEUTEROSTOMES
ENSG00000160951	ENSMUSG00000019464	DEUTEROSTOMES
ENSG00000162512	ENSMUSG00000025743	DEUTEROSTOMES
ENSG00000162664	ENSMUSG00000029290	DEUTEROSTOMES
ENSG00000163606	ENSMUSG00000022667	DEUTEROSTOMES
ENSG00000163687	ENSMUSG00000025279	DEUTEROSTOMES
ENSG00000164393	ENSMUSG00000041835	DEUTEROSTOMES
ENSG00000164761	ENSMUSG00000005593	DEUTEROSTOMES
ENSG00000166301	ENSMUSG00000040623	DEUTEROSTOMES
ENSG00000166707	ENSMUSG00000031428	DEUTEROSTOMES
ENSG00000166946	ENSMUSG00000023572	DEUTEROSTOMES
ENSG00000167616	ENSMUSG00000035532	DEUTEROSTOMES
ENSG00000168188	ENSMUSG00000036878	DEUTEROSTOMES
ENSG00000168310	ENSMUSG00000031627	DEUTEROSTOMES
ENSG00000168546	ENSMUSG00000022103	DEUTEROSTOMES
ENSG00000168593	ENSMUSG00000042419	DEUTEROSTOMES
ENSG00000168685	ENSMUSG00000003882	DEUTEROSTOMES
ENSG00000169886	ENSMUSG00000036855	DEUTEROSTOMES
ENSG00000171680	ENSMUSG00000024793	DEUTEROSTOMES
ENSG00000171766	ENSMUSG00000027199	DEUTEROSTOMES
ENSG00000171952	ENSMUSG00000042374	DEUTEROSTOMES
ENSG00000172598	ENSMUSG00000033244	DEUTEROSTOMES
ENSG00000172935	ENSMUSG00000031070	DEUTEROSTOMES
ENSG00000172938	ENSMUSG00000035408	DEUTEROSTOMES
ENSG00000173253	ENSMUSG00000024919	DEUTEROSTOMES
ENSG00000173507	ENSMUSG00000038432	DEUTEROSTOMES
ENSG00000173890	ENSMUSG00000037661	DEUTEROSTOMES
ENSG00000175164	ENSMUSG00000015787	DEUTEROSTOMES
ENSG00000175336	ENSMUSG00000025387	DEUTEROSTOMES
ENSG00000001167	ENSMUSG00000023994	OLD
ENSG00000004478	ENSMUSG00000030357	OLD
ENSG00000004799	ENSMUSG00000019577	OLD
ENSG00000005073	ENSMUSG00000038210	OLD
ENSG00000005194	ENSMUSG00000031781	OLD
ENSG00000005249	ENSMUSG00000002997	OLD
ENSG00000005882	ENSMUSG00000038967	OLD
ENSG00000006837	ENSMUSG00000020389	OLD
ENSG00000007168	ENSMUSG00000020745	OLD
ENSG00000007372	ENSMUSG00000027168	OLD
ENSG00000007376	ENSMUSG00000041199	OLD
ENSG00000008118	ENSMUSG00000016179	OLD
ENSG00000008256	ENSMUSG00000018001	OLD
ENSG00000009413	ENSMUSG00000019841	OLD
ENSG00000010256	ENSMUSG00000025651	OLD
ENSG00000011198	ENSMUSG00000032540	OLD
ENSG00000011347	ENSMUSG00000024743	OLD
ENSG00000011590	ENSMUSG00000006310	OLD
ENSG00000013275	ENSMUSG00000030603	OLD
ENSG00000013306	ENSMUSG00000018677	OLD
ENSG00000013441	ENSMUSG00000026034	OLD
ENSG00000013455	ENSMUSG00000029621	OLD
ENSG00000013561	ENSMUSG00000024439	OLD
ENSG00000014641	ENSMUSG00000020321	OLD
ENSG00000016082	ENSMUSG00000042258	OLD
ENSG00000021488	ENSMUSG00000030492	OLD
ENSG00000023318	ENSMUSG00000028343	OLD
ENSG00000023957	ENSMUSG00000030338	OLD
ENSG00000025423	ENSMUSG00000025396	OLD
ENSG00000025772	ENSMUSG00000018322	OLD
ENSG00000026025	ENSMUSG00000026728	OLD
ENSG00000026652	ENSMUSG00000023827	OLD
ENSG00000029639	ENSMUSG00000036983	OLD
ENSG00000032389	ENSMUSG00000036613	OLD
ENSG00000033011	ENSMUSG00000039427	OLD
ENSG00000035687	ENSMUSG00000015961	OLD
ENSG00000036473	ENSMUSG00000031173	OLD
ENSG00000037757	ENSMUSG00000004996	OLD
ENSG00000038210	ENSMUSG00000029186	OLD
ENSG00000040608	ENSMUSG00000041492	OLD
ENSG00000043514	ENSMUSG00000028653	OLD
ENSG00000043822	ENSMUSG00000025178	OLD
ENSG00000047249	ENSMUSG00000033793	OLD
ENSG00000048392	ENSMUSG00000022292	OLD
ENSG00000048740	ENSMUSG00000002107	OLD
ENSG00000049167	ENSMUSG00000021694	OLD
ENSG00000049541	ENSMUSG00000023104	OLD
ENSG00000050748	ENSMUSG00000020366	OLD
ENSG00000051180	ENSMUSG00000027323	OLD
ENSG00000054796	ENSMUSG00000005883	OLD
ENSG00000056661	ENSMUSG00000018537	OLD
ENSG00000057608	ENSMUSG00000021218	OLD
ENSG00000058091	ENSMUSG00000028926	OLD
ENSG00000058262	ENSMUSG00000030082	OLD
ENSG00000060140	ENSMUSG00000032899	OLD
ENSG00000060558	ENSMUSG00000034792	OLD
ENSG00000060688	ENSMUSG00000028769	OLD
ENSG00000060982	ENSMUSG00000030268	OLD
ENSG00000062485	ENSMUSG00000005683	OLD
ENSG00000063176	ENSMUSG00000003265	OLD
ENSG00000063244	ENSMUSG00000030435	OLD
ENSG00000063575	ENSMUSG00000031374	OLD
ENSG00000063587	ENSMUSG00000031365	OLD
ENSG00000063707	ENSMUSG00000003813	OLD
ENSG00000063920	ENSMUSG00000027540	OLD
ENSG00000064489	ENSMUSG00000002345	OLD
ENSG00000064601	ENSMUSG00000017760	OLD
ENSG00000064666	ENSMUSG00000004665	OLD
ENSG00000065057	ENSMUSG00000041429	OLD
ENSG00000065135	ENSMUSG00000000001	OLD
ENSG00000065154	ENSMUSG00000030934	OLD
ENSG00000065559	ENSMUSG00000033352	OLD
ENSG00000065615	ENSMUSG00000032872	OLD
ENSG00000065911	ENSMUSG00000005667	OLD
ENSG00000066044	ENSMUSG00000040028	OLD
ENSG00000066117	ENSMUSG00000023018	OLD
ENSG00000067715	ENSMUSG00000035864	OLD
ENSG00000067829	ENSMUSG00000002010	OLD
ENSG00000067992	ENSMUSG00000035232	OLD
ENSG00000068305	ENSMUSG00000030557	OLD
ENSG00000068438	ENSMUSG00000031171	OLD
ENSG00000068745	ENSMUSG00000035442	OLD
ENSG00000068971	ENSMUSG00000024777	OLD
ENSG00000069345	ENSMUSG00000031701	OLD
ENSG00000069424	ENSMUSG00000028931	OLD
ENSG00000069966	ENSMUSG00000032192	OLD
ENSG00000070010	ENSMUSG00000005262	OLD
ENSG00000070426	ENSMUSG00000028896	OLD
ENSG00000070490	ENSMUSG00000030137	OLD
ENSG00000070718	ENSMUSG00000031539	OLD
ENSG00000070770	ENSMUSG00000031668	OLD
ENSG00000070785	ENSMUSG00000028683	OLD
ENSG00000070808	ENSMUSG00000024617	OLD
ENSG00000070950	ENSMUSG00000030254	OLD
ENSG00000071243	ENSMUSG00000029670	OLD
ENSG00000071539	ENSMUSG00000021569	OLD
ENSG00000071626	ENSMUSG00000020145	OLD
ENSG00000071994	ENSMUSG00000014771	OLD
ENSG00000072062	ENSMUSG00000005469	OLD
ENSG00000072135	ENSMUSG00000026126	OLD
ENSG00000072210	ENSMUSG00000010025	OLD
ENSG00000072465	ENSMUSG00000020534	OLD
ENSG00000072756	ENSMUSG00000013736	OLD
ENSG00000072958	ENSMUSG00000003033	OLD
ENSG00000073067	ENSMUSG00000029541	OLD
ENSG00000073196	ENSMUSG00000035728	OLD
ENSG00000073536	ENSMUSG00000020692	OLD
ENSG00000073584	ENSMUSG00000037935	OLD
ENSG00000073737	ENSMUSG00000027068	OLD
ENSG00000074211	ENSMUSG00000029120	OLD
ENSG00000074582	ENSMUSG00000026172	OLD
ENSG00000074696	ENSMUSG00000033629	OLD
ENSG00000074935	ENSMUSG00000019845	OLD
ENSG00000075089	ENSMUSG00000019948	OLD
ENSG00000075239	ENSMUSG00000032047	OLD
ENSG00000075303	ENSMUSG00000029018	OLD
ENSG00000075415	ENSMUSG00000019968	OLD
ENSG00000075624	ENSMUSG00000029580	OLD
ENSG00000075975	ENSMUSG00000000439	OLD
ENSG00000076067	ENSMUSG00000040043	OLD
ENSG00000076984	ENSMUSG00000002948	OLD
ENSG00000077080	ENSMUSG00000029712	OLD
ENSG00000077684	ENSMUSG00000025764	OLD
ENSG00000078328	ENSMUSG00000008658	OLD
ENSG00000078369	ENSMUSG00000029064	OLD
ENSG00000078872	ENSMUSG00000027618	OLD
ENSG00000079277	ENSMUSG00000028708	OLD
ENSG00000080511	ENSMUSG00000039026	OLD
ENSG00000080823	ENSMUSG00000021273	OLD
ENSG00000081181	ENSMUSG00000021125	OLD
ENSG00000081189	ENSMUSG00000005583	OLD
ENSG00000081307	ENSMUSG00000032557	OLD
ENSG00000081320	ENSMUSG00000026094	OLD
ENSG00000081721	ENSMUSG00000026659	OLD
ENSG00000082014	ENSMUSG00000028949	OLD
ENSG00000082146	ENSMUSG00000026027	OLD
ENSG00000082701	ENSMUSG00000022812	OLD
ENSG00000082996	ENSMUSG00000036503	OLD
ENSG00000083123	ENSMUSG00000032263	OLD
ENSG00000083782	ENSMUSG00000019936	OLD
ENSG00000084070	ENSMUSG00000028628	OLD
ENSG00000084072	ENSMUSG00000028651	OLD
ENSG00000085449	ENSMUSG00000004377	OLD
ENSG00000086061	ENSMUSG00000028410	OLD
ENSG00000086189	ENSMUSG00000021692	OLD
ENSG00000086589	ENSMUSG00000024604	OLD
ENSG00000086619	ENSMUSG00000039299	OLD
ENSG00000087191	ENSMUSG00000020708	OLD
ENSG00000087253	ENSMUSG00000033192	OLD
ENSG00000087258	ENSMUSG00000031748	OLD
ENSG00000087586	ENSMUSG00000027496	OLD
ENSG00000088451	ENSMUSG00000022130	OLD
ENSG00000088766	ENSMUSG00000027357	OLD
ENSG00000089022	ENSMUSG00000029454	OLD
ENSG00000089116	ENSMUSG00000029595	OLD
ENSG00000089163	ENSMUSG00000029524	OLD
ENSG00000089289	ENSMUSG00000031221	OLD
ENSG00000090054	ENSMUSG00000021468	OLD
ENSG00000090061	ENSMUSG00000021258	OLD
ENSG00000090520	ENSMUSG00000004460	OLD
ENSG00000090661	ENSMUSG00000008206	OLD
ENSG00000091879	ENSMUSG00000031465	OLD
ENSG00000092094	ENSMUSG00000006289	OLD
ENSG00000092199	ENSMUSG00000004563	OLD
ENSG00000092984	ENSMUSG00000022610	OLD
ENSG00000093222	ENSMUSG00000032533	OLD
ENSG00000094963	ENSMUSG00000040170	OLD
ENSG00000095059	ENSMUSG00000005146	OLD
ENSG00000095574	ENSMUSG00000040167	OLD
ENSG00000095596	ENSMUSG00000024987	OLD
ENSG00000095879	ENSMUSG00000020848	OLD
ENSG00000096060	ENSMUSG00000024222	OLD
ENSG00000096088	ENSMUSG00000023987	OLD
ENSG00000099284	ENSMUSG00000020086	OLD
ENSG00000099875	ENSMUSG00000020190	OLD
ENSG00000099956	ENSMUSG00000000902	OLD
ENSG00000099996	ENSMUSG00000030107	OLD
ENSG00000100024	ENSMUSG00000033427	OLD
ENSG00000100034	ENSMUSG00000041847	OLD
ENSG00000100075	ENSMUSG00000003528	OLD
ENSG00000100116	ENSMUSG00000006378	OLD
ENSG00000100119	ENSMUSG00000020457	OLD
ENSG00000100141	ENSMUSG00000029115	OLD
ENSG00000100206	ENSMUSG00000022429	OLD
ENSG00000100228	ENSMUSG00000020175	OLD
ENSG00000100271	ENSMUSG00000022442	OLD
ENSG00000100316	ENSMUSG00000000487	OLD
ENSG00000100320	ENSMUSG00000033565	OLD
ENSG00000100380	ENSMUSG00000022403	OLD
ENSG00000100416	ENSMUSG00000022386	OLD
ENSG00000100439	ENSMUSG00000040997	OLD
ENSG00000100490	ENSMUSG00000020990	OLD
ENSG00000100519	ENSMUSG00000021832	OLD
ENSG00000100600	ENSMUSG00000021190	OLD
ENSG00000100612	ENSMUSG00000021094	OLD
ENSG00000100614	ENSMUSG00000021096	OLD
ENSG00000100749	ENSMUSG00000021115	OLD
ENSG00000100764	ENSMUSG00000021178	OLD
ENSG00000100811	ENSMUSG00000021264	OLD
ENSG00000100823	ENSMUSG00000035960	OLD
ENSG00000100906	ENSMUSG00000021025	OLD
ENSG00000100938	ENSMUSG00000002326	OLD
ENSG00000100983	ENSMUSG00000027610	OLD
ENSG00000100992	ENSMUSG00000033068	OLD
ENSG00000101049	ENSMUSG00000017868	OLD
ENSG00000101093	ENSMUSG00000017697	OLD
ENSG00000101109	ENSMUSG00000018209	OLD
ENSG00000101138	ENSMUSG00000027498	OLD
ENSG00000101146	ENSMUSG00000027509	OLD
ENSG00000101162	ENSMUSG00000016255	OLD
ENSG00000101199	ENSMUSG00000027575	OLD
ENSG00000101210	ENSMUSG00000016349	OLD
ENSG00000101213	ENSMUSG00000038751	OLD
ENSG00000101243	ENSMUSG00000032687	OLD
ENSG00000101255	ENSMUSG00000032715	OLD
ENSG00000101290	ENSMUSG00000027343	OLD
ENSG00000101323	ENSMUSG00000027261	OLD
ENSG00000101365	ENSMUSG00000027406	OLD
ENSG00000101557	ENSMUSG00000024288	OLD
ENSG00000101911	ENSMUSG00000025742	OLD
ENSG00000101945	ENSMUSG00000039231	OLD
ENSG00000102078	ENSMUSG00000031105	OLD
ENSG00000102096	ENSMUSG00000031155	OLD
ENSG00000102129	ENSMUSG00000015291	OLD
ENSG00000102158	ENSMUSG00000031232	OLD
ENSG00000102206	ENSMUSG00000041485	OLD
ENSG00000102225	ENSMUSG00000031065	OLD
ENSG00000102230	ENSMUSG00000035246	OLD
ENSG00000102554	ENSMUSG00000005148	OLD
ENSG00000102572	ENSMUSG00000025556	OLD
ENSG00000102743	ENSMUSG00000031482	OLD
ENSG00000102781	ENSMUSG00000041298	OLD
ENSG00000102878	ENSMUSG00000033249	OLD
ENSG00000102879	ENSMUSG00000030707	OLD
ENSG00000102882	ENSMUSG00000030705	OLD
ENSG00000102967	ENSMUSG00000031730	OLD
ENSG00000103042	ENSMUSG00000036534	OLD
ENSG00000103066	ENSMUSG00000031903	OLD
ENSG00000103080	ENSMUSG00000035237	OLD
ENSG00000103089	ENSMUSG00000033579	OLD
ENSG00000103114	ENSMUSG00000004637	OLD
ENSG00000103160	ENSMUSG00000034189	OLD
ENSG00000103164	ENSMUSG00000033862	OLD
ENSG00000103274	ENSMUSG00000022503	OLD
ENSG00000103342	ENSMUSG00000022497	OLD
ENSG00000103423	ENSMUSG00000004069	OLD
ENSG00000103429	ENSMUSG00000022684	OLD
ENSG00000103495	ENSMUSG00000030678	OLD
ENSG00000103507	ENSMUSG00000030802	OLD
ENSG00000103510	ENSMUSG00000030801	OLD
ENSG00000103528	ENSMUSG00000033984	OLD
ENSG00000103647	ENSMUSG00000041729	OLD
ENSG00000103707	ENSMUSG00000032389	OLD
ENSG00000104064	ENSMUSG00000027361	OLD
ENSG00000104129	ENSMUSG00000034278	OLD
ENSG00000104154	ENSMUSG00000005802	OLD
ENSG00000104205	ENSMUSG00000025915	OLD
ENSG00000104221	ENSMUSG00000031487	OLD
ENSG00000104325	ENSMUSG00000028223	OLD
ENSG00000104375	ENSMUSG00000022329	OLD
ENSG00000104564	ENSMUSG00000022555	OLD
ENSG00000104635	ENSMUSG00000022094	OLD
ENSG00000104695	ENSMUSG00000009630	OLD
ENSG00000104723	ENSMUSG00000039530	OLD
ENSG00000104762	ENSMUSG00000022052	OLD
ENSG00000104818	ENSMUSG00000003868	OLD
ENSG00000104823	ENSMUSG00000015160	OLD
ENSG00000104833	ENSMUSG00000024221	OLD
ENSG00000104852	ENSMUSG00000030810	OLD
ENSG00000104889	ENSMUSG00000031693	OLD
ENSG00000104897	ENSMUSG00000020211	OLD
ENSG00000104967	ENSMUSG00000030411	OLD
ENSG00000104969	ENSMUSG00000004937	OLD
ENSG00000104980	ENSMUSG00000002949	OLD
ENSG00000105053	ENSMUSG00000002205	OLD
ENSG00000105173	ENSMUSG00000002068	OLD
ENSG00000105202	ENSMUSG00000034367	OLD
ENSG00000105221	ENSMUSG00000004056	OLD
ENSG00000105364	ENSMUSG00000003299	OLD
ENSG00000105401	ENSMUSG00000019471	OLD
ENSG00000105443	ENSMUSG00000003269	OLD
ENSG00000105552	ENSMUSG00000030826	OLD
ENSG00000105573	ENSMUSG00000005147	OLD
ENSG00000105604	ENSMUSG00000003814	OLD
ENSG00000105610	ENSMUSG00000031677	OLD
ENSG00000105671	ENSMUSG00000003565	OLD
ENSG00000105679	ENSMUSG00000019555	OLD
ENSG00000105810	ENSMUSG00000040274	OLD
ENSG00000105963	ENSMUSG00000025859	OLD
ENSG00000105993	ENSMUSG00000029131	OLD
ENSG00000106066	ENSMUSG00000007715	OLD
ENSG00000106069	ENSMUSG00000004633	OLD
ENSG00000106266	ENSMUSG00000029560	OLD
ENSG00000106628	ENSMUSG00000020471	OLD
ENSG00000106633	ENSMUSG00000041798	OLD
ENSG00000106689	ENSMUSG00000000247	OLD
ENSG00000106852	ENSMUSG00000026890	OLD
ENSG00000107105	ENSMUSG00000008489	OLD
ENSG00000107187	ENSMUSG00000026934	OLD
ENSG00000107485	ENSMUSG00000015619	OLD
ENSG00000107643	ENSMUSG00000021936	OLD
ENSG00000107796	ENSMUSG00000035783	OLD
ENSG00000107798	ENSMUSG00000024781	OLD
ENSG00000107859	ENSMUSG00000025229	OLD
ENSG00000107968	ENSMUSG00000024235	OLD
ENSG00000108010	ENSMUSG00000031068	OLD
ENSG00000108264	ENSMUSG00000018651	OLD
ENSG00000108384	ENSMUSG00000007646	OLD
ENSG00000108479	ENSMUSG00000020766	OLD
ENSG00000108515	ENSMUSG00000020825	OLD
ENSG00000108528	ENSMUSG00000014606	OLD
ENSG00000108591	ENSMUSG00000020537	OLD
ENSG00000108602	ENSMUSG00000019102	OLD
ENSG00000108604	ENSMUSG00000020710	OLD
ENSG00000108605	ENSMUSG00000020709	OLD
ENSG00000108733	ENSMUSG00000018733	OLD
ENSG00000108828	ENSMUSG00000034993	OLD
ENSG00000108984	ENSMUSG00000020623	OLD
ENSG00000109016	ENSMUSG00000042569	OLD
ENSG00000109339	ENSMUSG00000029325	OLD
ENSG00000109424	ENSMUSG00000031710	OLD
ENSG00000109576	ENSMUSG00000038110	OLD
ENSG00000109787	ENSMUSG00000029178	OLD
ENSG00000109917	ENSMUSG00000032078	OLD
ENSG00000110107	ENSMUSG00000024735	OLD
ENSG00000110244	ENSMUSG00000032080	OLD
ENSG00000110367	ENSMUSG00000032097	OLD
ENSG00000110417	ENSMUSG00000016458	OLD
ENSG00000110624	ENSMUSG00000010759	OLD
ENSG00000110721	ENSMUSG00000024843	OLD
ENSG00000110880	ENSMUSG00000004530	OLD
ENSG00000110921	ENSMUSG00000041939	OLD
ENSG00000110955	ENSMUSG00000025393	OLD
ENSG00000111057	ENSMUSG00000023043	OLD
ENSG00000111110	ENSMUSG00000034613	OLD
ENSG00000111358	ENSMUSG00000029387	OLD
ENSG00000111361	ENSMUSG00000029388	OLD
ENSG00000111406	ENSMUSG00000023049	OLD
ENSG00000111618	ENSMUSG00000020199	OLD
ENSG00000111664	ENSMUSG00000023439	OLD
ENSG00000111666	ENSMUSG00000020060	OLD
ENSG00000111716	ENSMUSG00000030246	OLD
ENSG00000111877	ENSMUSG00000019858	OLD
ENSG00000111965	ENSMUSG00000019794	OLD
ENSG00000112031	ENSMUSG00000019774	OLD
ENSG00000112079	ENSMUSG00000024006	OLD
ENSG00000112232	ENSMUSG00000026058	OLD
ENSG00000112343	ENSMUSG00000036123	OLD
ENSG00000112357	ENSMUSG00000020003	OLD
ENSG00000112473	ENSMUSG00000024327	OLD
ENSG00000112531	ENSMUSG00000037881	OLD
ENSG00000112561	ENSMUSG00000023990	OLD
ENSG00000112592	ENSMUSG00000014767	OLD
ENSG00000112651	ENSMUSG00000002767	OLD
ENSG00000112655	ENSMUSG00000023972	OLD
ENSG00000113240	ENSMUSG00000020385	OLD
ENSG00000113575	ENSMUSG00000020349	OLD
ENSG00000113648	ENSMUSG00000015937	OLD
ENSG00000114349	ENSMUSG00000034837	OLD
ENSG00000114353	ENSMUSG00000032562	OLD
ENSG00000114450	ENSMUSG00000027669	OLD
ENSG00000114520	ENSMUSG00000022808	OLD
ENSG00000114626	ENSMUSG00000030083	OLD
ENSG00000114670	ENSMUSG00000035032	OLD
ENSG00000114686	ENSMUSG00000032563	OLD
ENSG00000114738	ENSMUSG00000032577	OLD
ENSG00000114739	ENSMUSG00000032509	OLD
ENSG00000114767	ENSMUSG00000041506	OLD
ENSG00000114786	ENSMUSG00000023262	OLD
ENSG00000114853	ENSMUSG00000013419	OLD
ENSG00000115091	ENSMUSG00000026341	OLD
ENSG00000115194	ENSMUSG00000029151	OLD
ENSG00000115254	ENSMUSG00000029139	OLD
ENSG00000115404	ENSMUSG00000041426	OLD
ENSG00000115425	ENSMUSG00000026189	OLD
ENSG00000115507	ENSMUSG00000005917	OLD
ENSG00000115592	ENSMUSG00000006542	OLD
ENSG00000115661	ENSMUSG00000026201	OLD
ENSG00000115685	ENSMUSG00000026275	OLD
ENSG00000115694	ENSMUSG00000026277	OLD
ENSG00000115758	ENSMUSG00000011179	OLD
ENSG00000115947	ENSMUSG00000026761	OLD
ENSG00000116001	ENSMUSG00000029997	OLD
ENSG00000116095	ENSMUSG00000002733	OLD
ENSG00000116353	ENSMUSG00000028910	OLD
ENSG00000116478	ENSMUSG00000028800	OLD
ENSG00000116525	ENSMUSG00000041000	OLD
ENSG00000116750	ENSMUSG00000018189	OLD
ENSG00000116761	ENSMUSG00000028179	OLD
ENSG00000116771	ENSMUSG00000040706	OLD
ENSG00000116791	ENSMUSG00000028199	OLD
ENSG00000116882	ENSMUSG00000027870	OLD
ENSG00000117020	ENSMUSG00000019699	OLD
ENSG00000117242	ENSMUSG00000028757	OLD
ENSG00000117266	ENSMUSG00000026437	OLD
ENSG00000117305	ENSMUSG00000028672	OLD
ENSG00000117308	ENSMUSG00000028671	OLD
ENSG00000117394	ENSMUSG00000028645	OLD
ENSG00000117448	ENSMUSG00000028692	OLD
ENSG00000117475	ENSMUSG00000026577	OLD
ENSG00000117519	ENSMUSG00000028129	OLD
ENSG00000117650	ENSMUSG00000026622	OLD
ENSG00000117984	ENSMUSG00000007891	OLD
ENSG00000118263	ENSMUSG00000025959	OLD
ENSG00000118402	ENSMUSG00000032262	OLD
ENSG00000118495	ENSMUSG00000019817	OLD
ENSG00000118513	ENSMUSG00000019982	OLD
ENSG00000118514	ENSMUSG00000037542	OLD
ENSG00000118515	ENSMUSG00000019970	OLD
ENSG00000118520	ENSMUSG00000019987	OLD
ENSG00000118816	ENSMUSG00000029382	OLD
ENSG00000118922	ENSMUSG00000022060	OLD
ENSG00000118969	ENSMUSG00000020621	OLD
ENSG00000119231	ENSMUSG00000022772	OLD
ENSG00000119318	ENSMUSG00000028426	OLD
ENSG00000119383	ENSMUSG00000039515	OLD
ENSG00000119408	ENSMUSG00000026749	OLD
ENSG00000119414	ENSMUSG00000026753	OLD
ENSG00000119523	ENSMUSG00000039740	OLD
ENSG00000119537	ENSMUSG00000009905	OLD
ENSG00000119541	ENSMUSG00000009907	OLD
ENSG00000119689	ENSMUSG00000004789	OLD
ENSG00000119718	ENSMUSG00000004788	OLD
ENSG00000119725	ENSMUSG00000042472	OLD
ENSG00000120053	ENSMUSG00000025190	OLD
ENSG00000120063	ENSMUSG00000020611	OLD
ENSG00000120094	ENSMUSG00000018973	OLD
ENSG00000120129	ENSMUSG00000024190	OLD
ENSG00000120329	ENSMUSG00000040349	OLD
ENSG00000120662	ENSMUSG00000022022	OLD
ENSG00000120688	ENSMUSG00000022023	OLD
ENSG00000120725	ENSMUSG00000024357	OLD
ENSG00000120875	ENSMUSG00000031530	OLD
ENSG00000120910	ENSMUSG00000022092	OLD
ENSG00000120948	ENSMUSG00000041459	OLD
ENSG00000121064	ENSMUSG00000000278	OLD
ENSG00000121073	ENSMUSG00000020873	OLD
ENSG00000121274	ENSMUSG00000036779	OLD
ENSG00000121326	ENSMUSG00000041791	OLD
ENSG00000121454	ENSMUSG00000026468	OLD
ENSG00000121542	ENSMUSG00000034473	OLD
ENSG00000121722	ENSMUSG00000019518	OLD
ENSG00000121774	ENSMUSG00000028790	OLD
ENSG00000121989	ENSMUSG00000026760	OLD
ENSG00000122034	ENSMUSG00000016503	OLD
ENSG00000122176	ENSMUSG00000041559	OLD
ENSG00000122566	ENSMUSG00000004980	OLD
ENSG00000122787	ENSMUSG00000038641	OLD
ENSG00000122877	ENSMUSG00000037868	OLD
ENSG00000122912	ENSMUSG00000036875	OLD
ENSG00000122958	ENSMUSG00000020078	OLD
ENSG00000123136	ENSMUSG00000019432	OLD
ENSG00000123165	ENSMUSG00000037076	OLD
ENSG00000123612	ENSMUSG00000026834	OLD
ENSG00000123684	ENSMUSG00000026623	OLD
ENSG00000123737	ENSMUSG00000027714	OLD
ENSG00000124003	ENSMUSG00000012187	OLD
ENSG00000124092	ENSMUSG00000027511	OLD
ENSG00000124193	ENSMUSG00000016921	OLD
ENSG00000124222	ENSMUSG00000027522	OLD
ENSG00000124242	ENSMUSG00000039463	OLD
ENSG00000124299	ENSMUSG00000001779	OLD
ENSG00000124523	ENSMUSG00000038559	OLD
ENSG00000124766	ENSMUSG00000009849	OLD
ENSG00000125166	ENSMUSG00000031672	OLD
ENSG00000125352	ENSMUSG00000036537	OLD
ENSG00000125454	ENSMUSG00000020744	OLD
ENSG00000125508	ENSMUSG00000027579	OLD
ENSG00000125516	ENSMUSG00000002453	OLD
ENSG00000125648	ENSMUSG00000011486	OLD
ENSG00000125695	ENSMUSG00000007300	OLD
ENSG00000125954	ENSMUSG00000033373	OLD
ENSG00000125978	ENSMUSG00000010365	OLD
ENSG00000125979	ENSMUSG00000042583	OLD
ENSG00000126003	ENSMUSG00000042576	OLD
ENSG00000126215	ENSMUSG00000021287	OLD
ENSG00000126254	ENSMUSG00000036733	OLD
ENSG00000126457	ENSMUSG00000030778	OLD
ENSG00000126858	ENSMUSG00000017686	OLD
ENSG00000126934	ENSMUSG00000035027	OLD
ENSG00000127564	ENSMUSG00000023908	OLD
ENSG00000127837	ENSMUSG00000006299	OLD
ENSG00000127952	ENSMUSG00000019178	OLD
ENSG00000128016	ENSMUSG00000008446	OLD
ENSG00000128039	ENSMUSG00000029233	OLD
ENSG00000128050	ENSMUSG00000029247	OLD
ENSG00000128266	ENSMUSG00000033507	OLD
ENSG00000128652	ENSMUSG00000042453	OLD
ENSG00000128656	ENSMUSG00000027106	OLD
ENSG00000128694	ENSMUSG00000026096	OLD
ENSG00000128705	ENSMUSG00000001815	OLD
ENSG00000128713	ENSMUSG00000042499	OLD
ENSG00000128918	ENSMUSG00000013584	OLD
ENSG00000129158	ENSMUSG00000030839	OLD
ENSG00000129354	ENSMUSG00000003309	OLD
ENSG00000129968	ENSMUSG00000003346	OLD
ENSG00000129990	ENSMUSG00000004961	OLD
ENSG00000130024	ENSMUSG00000023883	OLD
ENSG00000130171	ENSMUSG00000003410	OLD
ENSG00000130204	ENSMUSG00000002984	OLD
ENSG00000130347	ENSMUSG00000019864	OLD
ENSG00000130429	ENSMUSG00000029622	OLD
ENSG00000130649	ENSMUSG00000025479	OLD
ENSG00000130741	ENSMUSG00000035150	OLD
ENSG00000130811	ENSMUSG00000004103	OLD
ENSG00000130829	ENSMUSG00000031383	OLD
ENSG00000130830	ENSMUSG00000031402	OLD
ENSG00000130948	ENSMUSG00000033122	OLD
ENSG00000130957	ENSMUSG00000021456	OLD
ENSG00000131013	ENSMUSG00000015757	OLD
ENSG00000131260	ENSMUSG00000034019	OLD
ENSG00000131572	ENSMUSG00000018999	OLD
ENSG00000131584	ENSMUSG00000029033	OLD
ENSG00000131773	ENSMUSG00000022332	OLD
ENSG00000131828	ENSMUSG00000031299	OLD
ENSG00000131966	ENSMUSG00000021076	OLD
ENSG00000132002	ENSMUSG00000005483	OLD
ENSG00000132196	ENSMUSG00000026675	OLD
ENSG00000132330	ENSMUSG00000026307	OLD
ENSG00000132423	ENSMUSG00000028247	OLD
ENSG00000132664	ENSMUSG00000027427	OLD
ENSG00000132872	ENSMUSG00000024261	OLD
ENSG00000133028	ENSMUSG00000020909	OLD
ENSG00000133059	ENSMUSG00000042046	OLD
ENSG00000133119	ENSMUSG00000033970	OLD
ENSG00000133606	ENSMUSG00000029922	OLD
ENSG00000133884	ENSMUSG00000024826	OLD
ENSG00000134057	ENSMUSG00000041431	OLD
ENSG00000134058	ENSMUSG00000021632	OLD
ENSG00000134072	ENSMUSG00000030272	OLD
ENSG00000134183	ENSMUSG00000009108	OLD
ENSG00000134255	ENSMUSG00000040774	OLD
ENSG00000134438	ENSMUSG00000024518	OLD
ENSG00000134480	ENSMUSG00000021548	OLD
ENSG00000134597	ENSMUSG00000031107	OLD
ENSG00000134602	ENSMUSG00000031112	OLD
ENSG00000135069	ENSMUSG00000024640	OLD
ENSG00000135097	ENSMUSG00000041675	OLD
ENSG00000135437	ENSMUSG00000025350	OLD
ENSG00000135446	ENSMUSG00000006728	OLD
ENSG00000135486	ENSMUSG00000000551	OLD
ENSG00000135625	ENSMUSG00000033677	OLD
ENSG00000135844	ENSMUSG00000040408	OLD
ENSG00000135903	ENSMUSG00000004872	OLD
ENSG00000135924	ENSMUSG00000026203	OLD
ENSG00000135953	ENSMUSG00000041945	OLD
ENSG00000135972	ENSMUSG00000026056	OLD
ENSG00000136143	ENSMUSG00000022110	OLD
ENSG00000136448	ENSMUSG00000020936	OLD
ENSG00000136457	ENSMUSG00000039084	OLD
ENSG00000136518	ENSMUSG00000027671	OLD
ENSG00000136643	ENSMUSG00000037581	OLD
ENSG00000136754	ENSMUSG00000026782	OLD
ENSG00000136807	ENSMUSG00000009555	OLD
ENSG00000136826	ENSMUSG00000003032	OLD
ENSG00000136933	ENSMUSG00000035949	OLD
ENSG00000136944	ENSMUSG00000038765	OLD
ENSG00000137094	ENSMUSG00000036052	OLD
ENSG00000137104	ENSMUSG00000036073	OLD
ENSG00000137106	ENSMUSG00000035637	OLD
ENSG00000137193	ENSMUSG00000024014	OLD
ENSG00000137198	ENSMUSG00000000253	OLD
ENSG00000137349	ENSMUSG00000001524	OLD
ENSG00000137379	ENSMUSG00000001525	OLD
ENSG00000137409	ENSMUSG00000024012	OLD
ENSG00000137947	ENSMUSG00000028271	OLD
ENSG00000137955	ENSMUSG00000038975	OLD
ENSG00000137992	ENSMUSG00000000340	OLD
ENSG00000138029	ENSMUSG00000025744	OLD
ENSG00000138032	ENSMUSG00000024123	OLD
ENSG00000138073	ENSMUSG00000006637	OLD
ENSG00000138107	ENSMUSG00000025228	OLD
ENSG00000138166	ENSMUSG00000034765	OLD
ENSG00000138385	ENSMUSG00000027090	OLD
ENSG00000138395	ENSMUSG00000026023	OLD
ENSG00000138413	ENSMUSG00000025950	OLD
ENSG00000138430	ENSMUSG00000027108	OLD
ENSG00000138668	ENSMUSG00000000568	OLD
ENSG00000138757	ENSMUSG00000029405	OLD
ENSG00000138769	ENSMUSG00000029403	OLD
ENSG00000138795	ENSMUSG00000027985	OLD
ENSG00000138801	ENSMUSG00000028032	OLD
ENSG00000138815	ENSMUSG00000037797	OLD
ENSG00000138821	ENSMUSG00000028162	OLD
ENSG00000139131	ENSMUSG00000022792	OLD
ENSG00000139163	ENSMUSG00000030275	OLD
ENSG00000139329	ENSMUSG00000036446	OLD
ENSG00000139370	ENSMUSG00000029416	OLD
ENSG00000139668	ENSMUSG00000014547	OLD
ENSG00000139719	ENSMUSG00000029434	OLD
ENSG00000139979	ENSMUSG00000021126	OLD
ENSG00000140042	ENSMUSG00000021236	OLD
ENSG00000140105	ENSMUSG00000021266	OLD
ENSG00000140374	ENSMUSG00000032314	OLD
ENSG00000140382	ENSMUSG00000032329	OLD
ENSG00000140403	ENSMUSG00000032285	OLD
ENSG00000140522	ENSMUSG00000039194	OLD
ENSG00000140682	ENSMUSG00000030782	OLD
ENSG00000140740	ENSMUSG00000030884	OLD
ENSG00000140824	ENSMUSG00000001670	OLD
ENSG00000140986	ENSMUSG00000002500	OLD
ENSG00000141127	ENSMUSG00000020528	OLD
ENSG00000141198	ENSMUSG00000020541	OLD
ENSG00000141404	ENSMUSG00000024524	OLD
ENSG00000141425	ENSMUSG00000040446	OLD
ENSG00000141517	ENSMUSG00000025137	OLD
ENSG00000141532	ENSMUSG00000025138	OLD
ENSG00000141548	ENSMUSG00000025140	OLD
ENSG00000141551	ENSMUSG00000025162	OLD
ENSG00000141720	ENSMUSG00000018547	OLD
ENSG00000141979	ENSMUSG00000019732	OLD
ENSG00000141994	ENSMUSG00000007603	OLD
ENSG00000142046	ENSMUSG00000040766	OLD
ENSG00000142082	ENSMUSG00000025486	OLD
ENSG00000142186	ENSMUSG00000024941	OLD
ENSG00000142208	ENSMUSG00000001729	OLD
ENSG00000142230	ENSMUSG00000002084	OLD
ENSG00000142327	ENSMUSG00000026269	OLD
ENSG00000142657	ENSMUSG00000028966	OLD
ENSG00000142751	ENSMUSG00000028848	OLD
ENSG00000142875	ENSMUSG00000005034	OLD
ENSG00000142892	ENSMUSG00000039047	OLD
ENSG00000143149	ENSMUSG00000026687	OLD
ENSG00000143156	ENSMUSG00000026575	OLD
ENSG00000143355	ENSMUSG00000019230	OLD
ENSG00000143368	ENSMUSG00000036625	OLD
ENSG00000143418	ENSMUSG00000015714	OLD
ENSG00000143507	ENSMUSG00000039384	OLD
ENSG00000143632	ENSMUSG00000031972	OLD
ENSG00000143811	ENSMUSG00000026520	OLD
ENSG00000143845	ENSMUSG00000000163	OLD
ENSG00000143851	ENSMUSG00000041962	OLD
ENSG00000143870	ENSMUSG00000020571	OLD
ENSG00000143882	ENSMUSG00000020566	OLD
ENSG00000144029	ENSMUSG00000027374	OLD
ENSG00000144591	ENSMUSG00000033021	OLD
ENSG00000144659	ENSMUSG00000032519	OLD
ENSG00000144744	ENSMUSG00000030061	OLD
ENSG00000145020	ENSMUSG00000032607	OLD
ENSG00000145386	ENSMUSG00000027715	OLD
ENSG00000145907	ENSMUSG00000018583	OLD
ENSG00000145982	ENSMUSG00000021420	OLD
ENSG00000146092	ENSMUSG00000020372	OLD
ENSG00000146232	ENSMUSG00000023947	OLD
ENSG00000146233	ENSMUSG00000023963	OLD
ENSG00000146372	ENSMUSG00000019777	OLD
ENSG00000146535	ENSMUSG00000000149	OLD
ENSG00000146701	ENSMUSG00000019179	OLD
ENSG00000147140	ENSMUSG00000031311	OLD
ENSG00000147224	ENSMUSG00000031432	OLD
ENSG00000147274	ENSMUSG00000031134	OLD
ENSG00000147383	ENSMUSG00000031349	OLD
ENSG00000147454	ENSMUSG00000034248	OLD
ENSG00000147663	ENSMUSG00000038984	OLD
ENSG00000147677	ENSMUSG00000022312	OLD
ENSG00000148156	ENSMUSG00000038863	OLD
ENSG00000148290	ENSMUSG00000015790	OLD
ENSG00000148300	ENSMUSG00000036100	OLD
ENSG00000148459	ENSMUSG00000026784	OLD
ENSG00000148660	ENSMUSG00000021820	OLD
ENSG00000148677	ENSMUSG00000024803	OLD
ENSG00000148719	ENSMUSG00000020109	OLD
ENSG00000149084	ENSMUSG00000027195	OLD
ENSG00000149187	ENSMUSG00000005506	OLD
ENSG00000149485	ENSMUSG00000024664	OLD
ENSG00000149554	ENSMUSG00000032113	OLD
ENSG00000149923	ENSMUSG00000030697	OLD
ENSG00000150764	ENSMUSG00000032064	OLD
ENSG00000150867	ENSMUSG00000026737	OLD
ENSG00000150967	ENSMUSG00000029408	OLD
ENSG00000151014	ENSMUSG00000023087	OLD
ENSG00000151093	ENSMUSG00000021786	OLD
ENSG00000151165	ENSMUSG00000004455	OLD
ENSG00000151224	ENSMUSG00000037798	OLD
ENSG00000151239	ENSMUSG00000022451	OLD
ENSG00000151292	ENSMUSG00000024540	OLD
ENSG00000151475	ENSMUSG00000025756	OLD
ENSG00000151657	ENSMUSG00000037262	OLD
ENSG00000151914	ENSMUSG00000026131	OLD
ENSG00000151923	ENSMUSG00000030846	OLD
ENSG00000152256	ENSMUSG00000006494	OLD
ENSG00000152332	ENSMUSG00000026667	OLD
ENSG00000152455	ENSMUSG00000026646	OLD
ENSG00000152465	ENSMUSG00000026643	OLD
ENSG00000152484	ENSMUSG00000029640	OLD
ENSG00000152487	ENSMUSG00000026707	OLD
ENSG00000152495	ENSMUSG00000038128	OLD
ENSG00000152518	ENSMUSG00000041689	OLD
ENSG00000152556	ENSMUSG00000033065	OLD
ENSG00000152642	ENSMUSG00000038165	OLD
ENSG00000152683	ENSMUSG00000024069	OLD
ENSG00000152795	ENSMUSG00000029328	OLD
ENSG00000152904	ENSMUSG00000021302	OLD
ENSG00000152945	ENSMUSG00000001630	OLD
ENSG00000152953	ENSMUSG00000029123	OLD
ENSG00000153250	ENSMUSG00000026970	OLD
ENSG00000153287	ENSMUSG00000035761	OLD
ENSG00000153291	ENSMUSG00000023912	OLD
ENSG00000153767	ENSMUSG00000022828	OLD
ENSG00000153944	ENSMUSG00000034017	OLD
ENSG00000154001	ENSMUSG00000021051	OLD
ENSG00000154914	ENSMUSG00000020905	OLD
ENSG00000155090	ENSMUSG00000037465	OLD
ENSG00000155096	ENSMUSG00000037458	OLD
ENSG00000155097	ENSMUSG00000022295	OLD
ENSG00000155189	ENSMUSG00000031467	OLD
ENSG00000155304	ENSMUSG00000032932	OLD
ENSG00000156049	ENSMUSG00000024697	OLD
ENSG00000156052	ENSMUSG00000024639	OLD
ENSG00000156060	ENSMUSG00000021824	OLD
ENSG00000156345	ENSMUSG00000021483	OLD
ENSG00000156475	ENSMUSG00000024500	OLD
ENSG00000156508	ENSMUSG00000037742	OLD
ENSG00000156510	ENSMUSG00000020080	OLD
ENSG00000156711	ENSMUSG00000004864	OLD
ENSG00000156873	ENSMUSG00000030815	OLD
ENSG00000156925	ENSMUSG00000005314	OLD
ENSG00000156958	ENSMUSG00000027207	OLD
ENSG00000156976	ENSMUSG00000022884	OLD
ENSG00000157020	ENSMUSG00000030298	OLD
ENSG00000157379	ENSMUSG00000002332	OLD
ENSG00000157456	ENSMUSG00000032218	OLD
ENSG00000157893	ENSMUSG00000030541	OLD
ENSG00000157911	ENSMUSG00000029047	OLD
ENSG00000158014	ENSMUSG00000028836	OLD
ENSG00000158050	ENSMUSG00000027368	OLD
ENSG00000158299	ENSMUSG00000028902	OLD
ENSG00000158571	ENSMUSG00000025271	OLD
ENSG00000158773	ENSMUSG00000026641	OLD
ENSG00000158793	ENSMUSG00000013997	OLD
ENSG00000158974	ENSMUSG00000033730	OLD
ENSG00000159251	ENSMUSG00000027216	OLD
ENSG00000159348	ENSMUSG00000026456	OLD
ENSG00000159391	ENSMUSG00000041577	OLD
ENSG00000159409	ENSMUSG00000028137	OLD
ENSG00000159556	ENSMUSG00000032318	OLD
ENSG00000159658	ENSMUSG00000034210	OLD
ENSG00000159692	ENSMUSG00000037373	OLD
ENSG00000159792	ENSMUSG00000031895	OLD
ENSG00000160216	ENSMUSG00000001211	OLD
ENSG00000160310	ENSMUSG00000020230	OLD
ENSG00000160752	ENSMUSG00000041242	OLD
ENSG00000161057	ENSMUSG00000028932	OLD
ENSG00000161082	ENSMUSG00000034818	OLD
ENSG00000161203	ENSMUSG00000022841	OLD
ENSG00000161217	ENSMUSG00000005615	OLD
ENSG00000161267	ENSMUSG00000035887	OLD
ENSG00000161513	ENSMUSG00000018861	OLD
ENSG00000161853	ENSMUSG00000038933	OLD
ENSG00000161896	ENSMUSG00000024210	OLD
ENSG00000162236	ENSMUSG00000010110	OLD
ENSG00000162374	ENSMUSG00000028546	OLD
ENSG00000162407	ENSMUSG00000028517	OLD
ENSG00000162496	ENSMUSG00000028596	OLD
ENSG00000162616	ENSMUSG00000028035	OLD
ENSG00000162627	ENSMUSG00000028007	OLD
ENSG00000162676	ENSMUSG00000029275	OLD
ENSG00000162761	ENSMUSG00000026686	OLD
ENSG00000162877	ENSMUSG00000042251	OLD
ENSG00000162889	ENSMUSG00000016528	OLD
ENSG00000163017	ENSMUSG00000006909	OLD
ENSG00000163067	ENSMUSG00000034800	OLD
ENSG00000163114	ENSMUSG00000040303	OLD
ENSG00000163159	ENSMUSG00000008958	OLD
ENSG00000163403	ENSMUSG00000035158	OLD
ENSG00000163491	ENSMUSG00000042567	OLD
ENSG00000163541	ENSMUSG00000029807	OLD
ENSG00000163624	ENSMUSG00000029330	OLD
ENSG00000163644	ENSMUSG00000037826	OLD
ENSG00000163686	ENSMUSG00000025277	OLD
ENSG00000163751	ENSMUSG00000001865	OLD
ENSG00000163754	ENSMUSG00000019528	OLD
ENSG00000163806	ENSMUSG00000014956	OLD
ENSG00000163884	ENSMUSG00000030087	OLD
ENSG00000163918	ENSMUSG00000022881	OLD
ENSG00000164022	ENSMUSG00000028029	OLD
ENSG00000164024	ENSMUSG00000005813	OLD
ENSG00000164093	ENSMUSG00000028023	OLD
ENSG00000164117	ENSMUSG00000038206	OLD
ENSG00000164219	ENSMUSG00000024477	OLD
ENSG00000164331	ENSMUSG00000021661	OLD
ENSG00000164651	ENSMUSG00000041944	OLD
ENSG00000164736	ENSMUSG00000025902	OLD
ENSG00000164756	ENSMUSG00000022315	OLD
ENSG00000164776	ENSMUSG00000025537	OLD
ENSG00000164815	ENSMUSG00000029012	OLD
ENSG00000164885	ENSMUSG00000028969	OLD
ENSG00000164933	ENSMUSG00000022299	OLD
ENSG00000165140	ENSMUSG00000033197	OLD
ENSG00000165195	ENSMUSG00000031381	OLD
ENSG00000165269	ENSMUSG00000028427	OLD
ENSG00000165417	ENSMUSG00000020962	OLD
ENSG00000165526	ENSMUSG00000032044	OLD
ENSG00000165629	ENSMUSG00000025781	OLD
ENSG00000165695	ENSMUSG00000026807	OLD
ENSG00000165702	ENSMUSG00000026815	OLD
ENSG00000165752	ENSMUSG00000015981	OLD
ENSG00000165832	ENSMUSG00000025086	OLD
ENSG00000165915	ENSMUSG00000002105	OLD
ENSG00000165916	ENSMUSG00000002102	OLD
ENSG00000166168	ENSMUSG00000031375	OLD
ENSG00000166173	ENSMUSG00000034839	OLD
ENSG00000166200	ENSMUSG00000027206	OLD
ENSG00000166333	ENSMUSG00000030890	OLD
ENSG00000166411	ENSMUSG00000032279	OLD
ENSG00000166479	ENSMUSG00000024614	OLD
ENSG00000166517	ENSMUSG00000034308	OLD
ENSG00000166592	ENSMUSG00000031880	OLD
ENSG00000166974	ENSMUSG00000024277	OLD
ENSG00000167112	ENSMUSG00000039826	OLD
ENSG00000167264	ENSMUSG00000031901	OLD
ENSG00000167315	ENSMUSG00000036880	OLD
ENSG00000167474	ENSMUSG00000035379	OLD
ENSG00000167508	ENSMUSG00000006517	OLD
ENSG00000167528	ENSMUSG00000022987	OLD
ENSG00000167588	ENSMUSG00000023019	OLD
ENSG00000167640	ENSMUSG00000030584	OLD
ENSG00000167702	ENSMUSG00000004187	OLD
ENSG00000167720	ENSMUSG00000001323	OLD
ENSG00000167778	ENSMUSG00000036966	OLD
ENSG00000167971	ENSMUSG00000034681	OLD
ENSG00000167981	ENSMUSG00000039789	OLD
ENSG00000168078	ENSMUSG00000022033	OLD
ENSG00000168231	ENSMUSG00000023277	OLD
ENSG00000168259	ENSMUSG00000014195	OLD
ENSG00000168291	ENSMUSG00000021748	OLD
ENSG00000168482	ENSMUSG00000024365	OLD
ENSG00000168496	ENSMUSG00000024742	OLD
ENSG00000168497	ENSMUSG00000041541	OLD
ENSG00000168522	ENSMUSG00000015994	OLD
ENSG00000168779	ENSMUSG00000027833	OLD
ENSG00000168818	ENSMUSG00000029125	OLD
ENSG00000168906	ENSMUSG00000029930	OLD
ENSG00000168914	ENSMUSG00000038991	OLD
ENSG00000169032	ENSMUSG00000004936	OLD
ENSG00000169118	ENSMUSG00000032384	OLD
ENSG00000169155	ENSMUSG00000026788	OLD
ENSG00000169282	ENSMUSG00000027827	OLD
ENSG00000169410	ENSMUSG00000032290	OLD
ENSG00000169564	ENSMUSG00000033515	OLD
ENSG00000169727	ENSMUSG00000025156	OLD
ENSG00000170049	ENSMUSG00000018470	OLD
ENSG00000170271	ENSMUSG00000037290	OLD
ENSG00000170464	ENSMUSG00000024350	OLD
ENSG00000170515	ENSMUSG00000025364	OLD
ENSG00000170786	ENSMUSG00000028236	OLD
ENSG00000170845	ENSMUSG00000029698	OLD
ENSG00000170941	ENSMUSG00000039620	OLD
ENSG00000171056	ENSMUSG00000034638	OLD
ENSG00000171097	ENSMUSG00000039648	OLD
ENSG00000171161	ENSMUSG00000037231	OLD
ENSG00000171163	ENSMUSG00000037243	OLD
ENSG00000171174	ENSMUSG00000029136	OLD
ENSG00000171431	ENSMUSG00000035775	OLD
ENSG00000171453	ENSMUSG00000004159	OLD
ENSG00000171497	ENSMUSG00000027804	OLD
ENSG00000171563	ENSMUSG00000003017	OLD
ENSG00000171610	ENSMUSG00000030383	OLD
ENSG00000171633	ENSMUSG00000028429	OLD
ENSG00000171720	ENSMUSG00000024454	OLD
ENSG00000171724	ENSMUSG00000033374	OLD
ENSG00000171842	ENSMUSG00000036688	OLD
ENSG00000171848	ENSMUSG00000020649	OLD
ENSG00000171862	ENSMUSG00000013663	OLD
ENSG00000171885	ENSMUSG00000024411	OLD
ENSG00000171989	ENSMUSG00000034214	OLD
ENSG00000172053	ENSMUSG00000032604	OLD
ENSG00000172239	ENSMUSG00000025451	OLD
ENSG00000172262	ENSMUSG00000025567	OLD
ENSG00000172340	ENSMUSG00000030033	OLD
ENSG00000172350	ENSMUSG00000032131	OLD
ENSG00000172354	ENSMUSG00000029713	OLD
ENSG00000172409	ENSMUSG00000027079	OLD
ENSG00000172482	ENSMUSG00000026272	OLD
ENSG00000172531	ENSMUSG00000040385	OLD
ENSG00000172603	ENSMUSG00000037427	OLD
ENSG00000172725	ENSMUSG00000024835	OLD
ENSG00000172893	ENSMUSG00000031088	OLD
ENSG00000172960	ENSMUSG00000028138	OLD
ENSG00000172977	ENSMUSG00000024926	OLD
ENSG00000173334	ENSMUSG00000032501	OLD
ENSG00000173528	ENSMUSG00000036385	OLD
ENSG00000173545	ENSMUSG00000022270	OLD
ENSG00000173914	ENSMUSG00000033760	OLD
ENSG00000173933	ENSMUSG00000006459	OLD
ENSG00000174444	ENSMUSG00000032399	OLD
ENSG00000174585	ENSMUSG00000034597	OLD
ENSG00000174740	ENSMUSG00000034732	OLD
ENSG00000174805	ENSMUSG00000040332	OLD
ENSG00000175084	ENSMUSG00000026208	OLD
ENSG00000175142	ENSMUSG00000033809	OLD
ENSG00000175220	ENSMUSG00000027247	OLD
ENSG00000175354	ENSMUSG00000024539	OLD
ENSG00000175390	ENSMUSG00000031029	OLD
ENSG00000175470	ENSMUSG00000041769	OLD
ENSG00000175514	ENSMUSG00000039380	OLD
ENSG00000175564	ENSMUSG00000032942	OLD
ENSG00000175567	ENSMUSG00000030712	OLD
ENSG00000175601	ENSMUSG00000003687	OLD
ENSG00000175634	ENSMUSG00000024830	OLD
ENSG00000002587	ENSMUSG00000039301	METAZOANS
ENSG00000002745	ENSMUSG00000029671	METAZOANS
ENSG00000003402	ENSMUSG00000026031	METAZOANS
ENSG00000003436	ENSMUSG00000027082	METAZOANS
ENSG00000004020	ENSMUSG00000009097	METAZOANS
ENSG00000004948	ENSMUSG00000023964	METAZOANS
ENSG00000008196	ENSMUSG00000025927	METAZOANS
ENSG00000008441	ENSMUSG00000001911	METAZOANS
ENSG00000010310	ENSMUSG00000030406	METAZOANS
ENSG00000011677	ENSMUSG00000031343	METAZOANS
ENSG00000012504	ENSMUSG00000019930	METAZOANS
ENSG00000014257	ENSMUSG00000032561	METAZOANS
ENSG00000019102	ENSMUSG00000001943	METAZOANS
ENSG00000019505	ENSMUSG00000027220	METAZOANS
ENSG00000020633	ENSMUSG00000028814	METAZOANS
ENSG00000022364	ENSMUSG00000022438	METAZOANS
ENSG00000025434	ENSMUSG00000002108	METAZOANS
ENSG00000027847	ENSMUSG00000021504	METAZOANS
ENSG00000031544	ENSMUSG00000032292	METAZOANS
ENSG00000043591	ENSMUSG00000035283	METAZOANS
ENSG00000046877	ENSMUSG00000014030	METAZOANS
ENSG00000052344	ENSMUSG00000030800	METAZOANS
ENSG00000054277	ENSMUSG00000026525	METAZOANS
ENSG00000056558	ENSMUSG00000026875	METAZOANS
ENSG00000057103	ENSMUSG00000026610	METAZOANS
ENSG00000057593	ENSMUSG00000031443	METAZOANS
ENSG00000061492	ENSMUSG00000012282	METAZOANS
ENSG00000061794	ENSMUSG00000040112	METAZOANS
ENSG00000064218	ENSMUSG00000042372	METAZOANS
ENSG00000064300	ENSMUSG00000000120	METAZOANS
ENSG00000064547	ENSMUSG00000031861	METAZOANS
ENSG00000064989	ENSMUSG00000027083	METAZOANS
ENSG00000065054	ENSMUSG00000002504	METAZOANS
ENSG00000066697	ENSMUSG00000028347	METAZOANS
ENSG00000069696	ENSMUSG00000025496	METAZOANS
ENSG00000071553	ENSMUSG00000019087	METAZOANS
ENSG00000073754	ENSMUSG00000015854	METAZOANS
ENSG00000075073	ENSMUSG00000020081	METAZOANS
ENSG00000075290	ENSMUSG00000036961	METAZOANS
ENSG00000075891	ENSMUSG00000004231	METAZOANS
ENSG00000076344	ENSMUSG00000024186	METAZOANS
ENSG00000077092	ENSMUSG00000017491	METAZOANS
ENSG00000077279	ENSMUSG00000031285	METAZOANS
ENSG00000078380	ENSMUSG00000015846	METAZOANS
ENSG00000078549	ENSMUSG00000029778	METAZOANS
ENSG00000078589	ENSMUSG00000034945	METAZOANS
ENSG00000080293	ENSMUSG00000026387	METAZOANS
ENSG00000082556	ENSMUSG00000025905	METAZOANS
ENSG00000085741	ENSMUSG00000015957	METAZOANS
ENSG00000086062	ENSMUSG00000028413	METAZOANS
ENSG00000087510	ENSMUSG00000028640	METAZOANS
ENSG00000089775	ENSMUSG00000033466	METAZOANS
ENSG00000090776	ENSMUSG00000031217	METAZOANS
ENSG00000091583	ENSMUSG00000000049	METAZOANS
ENSG00000092969	ENSMUSG00000039239	METAZOANS
ENSG00000094755	ENSMUSG00000020159	METAZOANS
ENSG00000095794	ENSMUSG00000024230	METAZOANS
ENSG00000096153	ENSMUSG00000024389	METAZOANS
ENSG00000100261	ENSMUSG00000022424	METAZOANS
ENSG00000100312	ENSMUSG00000022622	METAZOANS
ENSG00000100406	ENSMUSG00000022383	METAZOANS
ENSG00000100739	ENSMUSG00000041347	METAZOANS
ENSG00000101076	ENSMUSG00000017950	METAZOANS
ENSG00000101134	ENSMUSG00000027560	METAZOANS
ENSG00000101144	ENSMUSG00000008999	METAZOANS
ENSG00000101180	ENSMUSG00000039059	METAZOANS
ENSG00000101292	ENSMUSG00000037423	METAZOANS
ENSG00000101346	ENSMUSG00000042568	METAZOANS
ENSG00000101892	ENSMUSG00000016327	METAZOANS
ENSG00000101958	ENSMUSG00000018589	METAZOANS
ENSG00000101981	ENSMUSG00000031138	METAZOANS
ENSG00000102239	ENSMUSG00000031130	METAZOANS
ENSG00000102362	ENSMUSG00000031255	METAZOANS
ENSG00000102468	ENSMUSG00000034997	METAZOANS
ENSG00000104332	ENSMUSG00000031548	METAZOANS
ENSG00000104569	ENSMUSG00000022560	METAZOANS
ENSG00000104783	ENSMUSG00000002213	METAZOANS
ENSG00000104805	ENSMUSG00000030824	METAZOANS
ENSG00000104921	ENSMUSG00000005540	METAZOANS
ENSG00000105223	ENSMUSG00000003363	METAZOANS
ENSG00000105329	ENSMUSG00000002603	METAZOANS
ENSG00000105447	ENSMUSG00000040267	METAZOANS
ENSG00000105516	ENSMUSG00000003272	METAZOANS
ENSG00000105612	ENSMUSG00000003812	METAZOANS
ENSG00000105672	ENSMUSG00000006311	METAZOANS
ENSG00000105707	ENSMUSG00000001249	METAZOANS
ENSG00000105781	ENSMUSG00000003974	METAZOANS
ENSG00000105989	ENSMUSG00000010797	METAZOANS
ENSG00000106018	ENSMUSG00000011171	METAZOANS
ENSG00000106113	ENSMUSG00000003476	METAZOANS
ENSG00000106128	ENSMUSG00000004654	METAZOANS
ENSG00000106144	ENSMUSG00000029863	METAZOANS
ENSG00000106333	ENSMUSG00000029718	METAZOANS
ENSG00000106483	ENSMUSG00000021319	METAZOANS
ENSG00000106546	ENSMUSG00000019256	METAZOANS
ENSG00000106780	ENSMUSG00000039270	METAZOANS
ENSG00000106927	ENSMUSG00000028356	METAZOANS
ENSG00000107623	ENSMUSG00000021943	METAZOANS
ENSG00000107742	ENSMUSG00000020104	METAZOANS
ENSG00000107821	ENSMUSG00000025213	METAZOANS
ENSG00000108379	ENSMUSG00000000125	METAZOANS
ENSG00000109072	ENSMUSG00000017344	METAZOANS
ENSG00000109705	ENSMUSG00000029129	METAZOANS
ENSG00000109738	ENSMUSG00000028020	METAZOANS
ENSG00000110148	ENSMUSG00000030898	METAZOANS
ENSG00000111145	ENSMUSG00000008398	METAZOANS
ENSG00000111186	ENSMUSG00000030170	METAZOANS
ENSG00000111424	ENSMUSG00000022479	METAZOANS
ENSG00000111704	ENSMUSG00000012396	METAZOANS
ENSG00000111886	ENSMUSG00000023267	METAZOANS
ENSG00000112033	ENSMUSG00000002250	METAZOANS
ENSG00000112038	ENSMUSG00000000766	METAZOANS
ENSG00000112164	ENSMUSG00000024027	METAZOANS
ENSG00000112175	ENSMUSG00000032179	METAZOANS
ENSG00000112218	ENSMUSG00000040372	METAZOANS
ENSG00000112333	ENSMUSG00000019803	METAZOANS
ENSG00000112462	ENSMUSG00000034556	METAZOANS
ENSG00000112562	ENSMUSG00000023886	METAZOANS
ENSG00000112619	ENSMUSG00000023978	METAZOANS
ENSG00000113140	ENSMUSG00000018593	METAZOANS
ENSG00000113327	ENSMUSG00000020436	METAZOANS
ENSG00000113658	ENSMUSG00000021540	METAZOANS
ENSG00000113749	ENSMUSG00000034987	METAZOANS
ENSG00000114251	ENSMUSG00000021994	METAZOANS
ENSG00000114812	ENSMUSG00000032528	METAZOANS
ENSG00000115112	ENSMUSG00000026380	METAZOANS
ENSG00000115325	ENSMUSG00000000694	METAZOANS
ENSG00000115353	ENSMUSG00000030043	METAZOANS
ENSG00000115474	ENSMUSG00000026256	METAZOANS
ENSG00000115590	ENSMUSG00000026073	METAZOANS
ENSG00000115596	ENSMUSG00000033227	METAZOANS
ENSG00000115884	ENSMUSG00000020592	METAZOANS
ENSG00000116014	ENSMUSG00000035773	METAZOANS
ENSG00000116031	ENSMUSG00000034783	METAZOANS
ENSG00000116329	ENSMUSG00000040036	METAZOANS
ENSG00000116754	ENSMUSG00000039971	METAZOANS
ENSG00000116977	ENSMUSG00000021308	METAZOANS
ENSG00000117335	ENSMUSG00000016493	METAZOANS
ENSG00000117489	ENSMUSG00000026581	METAZOANS
ENSG00000118260	ENSMUSG00000025958	METAZOANS
ENSG00000118265	ENSMUSG00000025966	METAZOANS
ENSG00000118276	ENSMUSG00000017972	METAZOANS
ENSG00000118432	ENSMUSG00000040096	METAZOANS
ENSG00000119438	ENSMUSG00000038668	METAZOANS
ENSG00000119457	ENSMUSG00000028386	METAZOANS
ENSG00000119547	ENSMUSG00000039996	METAZOANS
ENSG00000119699	ENSMUSG00000021253	METAZOANS
ENSG00000119874	ENSMUSG00000035938	METAZOANS
ENSG00000119919	ENSMUSG00000025191	METAZOANS
ENSG00000119973	ENSMUSG00000033468	METAZOANS
ENSG00000120057	ENSMUSG00000018822	METAZOANS
ENSG00000120088	ENSMUSG00000018634	METAZOANS
ENSG00000120139	ENSMUSG00000015579	METAZOANS
ENSG00000120457	ENSMUSG00000032034	METAZOANS
ENSG00000120507	ENSMUSG00000015662	METAZOANS
ENSG00000120594	ENSMUSG00000026748	METAZOANS
ENSG00000120729	ENSMUSG00000024471	METAZOANS
ENSG00000120907	ENSMUSG00000034395	METAZOANS
ENSG00000121340	ENSMUSG00000032641	METAZOANS
ENSG00000121361	ENSMUSG00000030247	METAZOANS
ENSG00000121578	ENSMUSG00000022793	METAZOANS
ENSG00000121764	ENSMUSG00000028778	METAZOANS
ENSG00000121853	ENSMUSG00000039295	METAZOANS
ENSG00000121933	ENSMUSG00000000562	METAZOANS
ENSG00000121966	ENSMUSG00000036007	METAZOANS
ENSG00000122375	ENSMUSG00000021799	METAZOANS
ENSG00000122420	ENSMUSG00000028036	METAZOANS
ENSG00000122641	ENSMUSG00000041324	METAZOANS
ENSG00000122861	ENSMUSG00000021822	METAZOANS
ENSG00000123159	ENSMUSG00000019433	METAZOANS
ENSG00000123207	ENSMUSG00000021721	METAZOANS
ENSG00000123307	ENSMUSG00000025110	METAZOANS
ENSG00000123364	ENSMUSG00000001655	METAZOANS
ENSG00000123405	ENSMUSG00000036003	METAZOANS
ENSG00000123700	ENSMUSG00000041695	METAZOANS
ENSG00000123901	ENSMUSG00000031932	METAZOANS
ENSG00000123999	ENSMUSG00000032968	METAZOANS
ENSG00000124089	ENSMUSG00000038537	METAZOANS
ENSG00000124190	ENSMUSG00000017891	METAZOANS
ENSG00000124249	ENSMUSG00000035238	METAZOANS
ENSG00000124664	ENSMUSG00000024215	METAZOANS
ENSG00000125084	ENSMUSG00000022997	METAZOANS
ENSG00000125170	ENSMUSG00000040631	METAZOANS
ENSG00000125266	ENSMUSG00000001300	METAZOANS
ENSG00000125378	ENSMUSG00000021835	METAZOANS
ENSG00000125753	ENSMUSG00000030403	METAZOANS
ENSG00000125813	ENSMUSG00000037034	METAZOANS
ENSG00000125845	ENSMUSG00000027358	METAZOANS
ENSG00000125942	ENSMUSG00000036956	METAZOANS
ENSG00000126010	ENSMUSG00000031364	METAZOANS
ENSG00000126231	ENSMUSG00000031445	METAZOANS
ENSG00000126262	ENSMUSG00000036660	METAZOANS
ENSG00000126353	ENSMUSG00000037944	METAZOANS
ENSG00000126744	ENSMUSG00000038317	METAZOANS
ENSG00000126759	ENSMUSG00000001128	METAZOANS
ENSG00000126767	ENSMUSG00000009406	METAZOANS
ENSG00000126895	ENSMUSG00000031390	METAZOANS
ENSG00000127358	ENSMUSG00000036654	METAZOANS
ENSG00000128191	ENSMUSG00000022718	METAZOANS
ENSG00000128203	ENSMUSG00000029348	METAZOANS
ENSG00000128271	ENSMUSG00000020178	METAZOANS
ENSG00000128285	ENSMUSG00000022405	METAZOANS
ENSG00000128287	ENSMUSG00000033239	METAZOANS
ENSG00000128294	ENSMUSG00000029344	METAZOANS
ENSG00000128536	ENSMUSG00000035860	METAZOANS
ENSG00000128617	ENSMUSG00000029768	METAZOANS
ENSG00000128710	ENSMUSG00000001817	METAZOANS
ENSG00000128872	ENSMUSG00000032186	METAZOANS
ENSG00000129152	ENSMUSG00000009471	METAZOANS
ENSG00000129524	ENSMUSG00000001497	METAZOANS
ENSG00000129749	ENSMUSG00000032622	METAZOANS
ENSG00000130385	ENSMUSG00000023279	METAZOANS
ENSG00000130389	ENSMUSG00000021298	METAZOANS
ENSG00000130513	ENSMUSG00000003711	METAZOANS
ENSG00000130561	ENSMUSG00000026291	METAZOANS
ENSG00000130750	ENSMUSG00000040786	METAZOANS
ENSG00000131408	ENSMUSG00000038634	METAZOANS
ENSG00000131565	ENSMUSG00000038714	METAZOANS
ENSG00000131589	ENSMUSG00000029054	METAZOANS
ENSG00000131748	ENSMUSG00000018167	METAZOANS
ENSG00000132031	ENSMUSG00000020583	METAZOANS
ENSG00000132254	ENSMUSG00000030881	METAZOANS
ENSG00000132297	ENSMUSG00000015001	METAZOANS
ENSG00000132468	ENSMUSG00000022907	METAZOANS
ENSG00000132671	ENSMUSG00000037014	METAZOANS
ENSG00000132906	ENSMUSG00000028914	METAZOANS
ENSG00000132911	ENSMUSG00000037393	METAZOANS
ENSG00000132975	ENSMUSG00000041468	METAZOANS
ENSG00000133055	ENSMUSG00000042451	METAZOANS
ENSG00000134245	ENSMUSG00000027840	METAZOANS
ENSG00000134489	ENSMUSG00000037346	METAZOANS
ENSG00000134575	ENSMUSG00000002103	METAZOANS
ENSG00000134640	ENSMUSG00000031942	METAZOANS
ENSG00000134817	ENSMUSG00000033945	METAZOANS
ENSG00000134954	ENSMUSG00000032035	METAZOANS
ENSG00000135044	ENSMUSG00000036192	METAZOANS
ENSG00000135218	ENSMUSG00000002944	METAZOANS
ENSG00000135312	ENSMUSG00000041495	METAZOANS
ENSG00000135406	ENSMUSG00000023484	METAZOANS
ENSG00000135414	ENSMUSG00000025352	METAZOANS
ENSG00000135457	ENSMUSG00000009733	METAZOANS
ENSG00000135577	ENSMUSG00000019865	METAZOANS
ENSG00000135720	ENSMUSG00000035770	METAZOANS
ENSG00000135744	ENSMUSG00000031980	METAZOANS
ENSG00000135898	ENSMUSG00000036683	METAZOANS
ENSG00000135900	ENSMUSG00000026248	METAZOANS
ENSG00000135914	ENSMUSG00000026228	METAZOANS
ENSG00000135917	ENSMUSG00000038496	METAZOANS
ENSG00000135925	ENSMUSG00000026167	METAZOANS
ENSG00000135973	ENSMUSG00000041907	METAZOANS
ENSG00000136160	ENSMUSG00000022122	METAZOANS
ENSG00000136720	ENSMUSG00000037478	METAZOANS
ENSG00000136816	ENSMUSG00000026848	METAZOANS
ENSG00000136827	ENSMUSG00000026849	METAZOANS
ENSG00000136842	ENSMUSG00000028328	METAZOANS
ENSG00000136859	ENSMUSG00000004105	METAZOANS
ENSG00000136931	ENSMUSG00000026751	METAZOANS
ENSG00000136949	ENSMUSG00000035422	METAZOANS
ENSG00000137090	ENSMUSG00000024837	METAZOANS
ENSG00000137203	ENSMUSG00000021359	METAZOANS
ENSG00000137252	ENSMUSG00000032360	METAZOANS
ENSG00000137369	ENSMUSG00000024406	METAZOANS
ENSG00000137486	ENSMUSG00000018909	METAZOANS
ENSG00000137648	ENSMUSG00000032091	METAZOANS
ENSG00000137825	ENSMUSG00000027296	METAZOANS
ENSG00000137976	ENSMUSG00000028185	METAZOANS
ENSG00000138100	ENSMUSG00000013627	METAZOANS
ENSG00000138271	ENSMUSG00000027756	METAZOANS
ENSG00000138379	ENSMUSG00000026100	METAZOANS
ENSG00000138386	ENSMUSG00000002881	METAZOANS
ENSG00000138435	ENSMUSG00000027107	METAZOANS
ENSG00000138594	ENSMUSG00000032188	METAZOANS
ENSG00000138760	ENSMUSG00000029426	METAZOANS
ENSG00000138964	ENSMUSG00000022439	METAZOANS
ENSG00000139083	ENSMUSG00000030199	METAZOANS
ENSG00000139178	ENSMUSG00000038527	METAZOANS
ENSG00000139269	ENSMUSG00000025406	METAZOANS
ENSG00000139549	ENSMUSG00000023000	METAZOANS
ENSG00000139572	ENSMUSG00000035979	METAZOANS
ENSG00000139636	ENSMUSG00000022999	METAZOANS
ENSG00000139679	ENSMUSG00000033446	METAZOANS
ENSG00000139874	ENSMUSG00000035431	METAZOANS
ENSG00000140030	ENSMUSG00000033865	METAZOANS
ENSG00000140545	ENSMUSG00000030605	METAZOANS
ENSG00000140572	ENSMUSG00000025790	METAZOANS
ENSG00000141194	ENSMUSG00000034094	METAZOANS
ENSG00000141232	ENSMUSG00000037573	METAZOANS
ENSG00000141905	ENSMUSG00000020237	METAZOANS
ENSG00000142025	ENSMUSG00000011349	METAZOANS
ENSG00000142324	ENSMUSG00000026271	METAZOANS
ENSG00000142700	ENSMUSG00000034431	METAZOANS
ENSG00000142871	ENSMUSG00000028195	METAZOANS
ENSG00000143006	ENSMUSG00000028610	METAZOANS
ENSG00000143147	ENSMUSG00000040836	METAZOANS
ENSG00000143153	ENSMUSG00000026576	METAZOANS
ENSG00000143171	ENSMUSG00000015843	METAZOANS
ENSG00000143178	ENSMUSG00000026572	METAZOANS
ENSG00000143257	ENSMUSG00000005677	METAZOANS
ENSG00000143621	ENSMUSG00000001016	METAZOANS
ENSG00000143816	ENSMUSG00000000126	METAZOANS
ENSG00000144230	ENSMUSG00000041031	METAZOANS
ENSG00000144339	ENSMUSG00000026109	METAZOANS
ENSG00000144476	ENSMUSG00000026300	METAZOANS
ENSG00000144648	ENSMUSG00000038333	METAZOANS
ENSG00000144891	ENSMUSG00000027625	METAZOANS
ENSG00000144894	ENSMUSG00000027762	METAZOANS
ENSG00000144903	ENSMUSG00000036362	METAZOANS
ENSG00000145431	ENSMUSG00000028019	METAZOANS
ENSG00000145451	ENSMUSG00000038257	METAZOANS
ENSG00000145864	ENSMUSG00000007653	METAZOANS
ENSG00000145888	ENSMUSG00000000263	METAZOANS
ENSG00000146094	ENSMUSG00000035711	METAZOANS
ENSG00000146276	ENSMUSG00000028280	METAZOANS
ENSG00000146360	ENSMUSG00000019829	METAZOANS
ENSG00000147128	ENSMUSG00000034138	METAZOANS
ENSG00000147138	ENSMUSG00000034941	METAZOANS
ENSG00000147145	ENSMUSG00000033710	METAZOANS
ENSG00000147246	ENSMUSG00000041380	METAZOANS
ENSG00000147262	ENSMUSG00000031106	METAZOANS
ENSG00000147432	ENSMUSG00000031492	METAZOANS
ENSG00000147434	ENSMUSG00000031491	METAZOANS
ENSG00000147443	ENSMUSG00000022102	METAZOANS
ENSG00000147862	ENSMUSG00000008575	METAZOANS
ENSG00000148200	ENSMUSG00000026752	METAZOANS
ENSG00000148680	ENSMUSG00000024798	METAZOANS
ENSG00000148734	ENSMUSG00000020090	METAZOANS
ENSG00000148820	ENSMUSG00000025223	METAZOANS
ENSG00000149295	ENSMUSG00000032259	METAZOANS
ENSG00000149305	ENSMUSG00000008590	METAZOANS
ENSG00000149922	ENSMUSG00000030699	METAZOANS
ENSG00000150337	ENSMUSG00000015947	METAZOANS
ENSG00000150594	ENSMUSG00000033717	METAZOANS
ENSG00000150630	ENSMUSG00000031520	METAZOANS
ENSG00000151090	ENSMUSG00000021779	METAZOANS
ENSG00000151577	ENSMUSG00000022705	METAZOANS
ENSG00000151617	ENSMUSG00000031616	METAZOANS
ENSG00000151689	ENSMUSG00000026102	METAZOANS
ENSG00000151702	ENSMUSG00000016087	METAZOANS
ENSG00000151704	ENSMUSG00000041248	METAZOANS
ENSG00000151747	ENSMUSG00000021066	METAZOANS
ENSG00000151790	ENSMUSG00000028011	METAZOANS
ENSG00000151834	ENSMUSG00000000560	METAZOANS
ENSG00000152207	ENSMUSG00000033470	METAZOANS
ENSG00000152377	ENSMUSG00000021542	METAZOANS
ENSG00000152601	ENSMUSG00000027763	METAZOANS
ENSG00000152785	ENSMUSG00000029335	METAZOANS
ENSG00000153169	ENSMUSG00000026527	METAZOANS
ENSG00000153467	ENSMUSG00000040899	METAZOANS
ENSG00000153822	ENSMUSG00000000219	METAZOANS
ENSG00000153951	ENSMUSG00000034103	METAZOANS
ENSG00000154165	ENSMUSG00000022743	METAZOANS
ENSG00000154188	ENSMUSG00000022309	METAZOANS
ENSG00000154217	ENSMUSG00000040430	METAZOANS
ENSG00000154342	ENSMUSG00000009900	METAZOANS
ENSG00000154430	ENSMUSG00000031632	METAZOANS
ENSG00000154639	ENSMUSG00000022865	METAZOANS
ENSG00000154727	ENSMUSG00000008976	METAZOANS
ENSG00000154764	ENSMUSG00000030093	METAZOANS
ENSG00000156938	ENSMUSG00000034360	METAZOANS
ENSG00000157219	ENSMUSG00000039106	METAZOANS
ENSG00000157542	ENSMUSG00000040750	METAZOANS
ENSG00000157551	ENSMUSG00000040741	METAZOANS
ENSG00000157554	ENSMUSG00000040732	METAZOANS
ENSG00000157557	ENSMUSG00000022895	METAZOANS
ENSG00000157604	ENSMUSG00000000385	METAZOANS
ENSG00000158022	ENSMUSG00000028834	METAZOANS
ENSG00000158205	ENSMUSG00000037670	METAZOANS
ENSG00000158470	ENSMUSG00000017929	METAZOANS
ENSG00000158643	ENSMUSG00000038018	METAZOANS
ENSG00000158711	ENSMUSG00000026436	METAZOANS
ENSG00000158748	ENSMUSG00000028747	METAZOANS
ENSG00000159104	ENSMUSG00000039830	METAZOANS
ENSG00000159216	ENSMUSG00000022952	METAZOANS
ENSG00000159674	ENSMUSG00000037379	METAZOANS
ENSG00000159837	ENSMUSG00000036640	METAZOANS
ENSG00000160113	ENSMUSG00000002393	METAZOANS
ENSG00000160183	ENSMUSG00000024034	METAZOANS
ENSG00000160231	ENSMUSG00000035513	METAZOANS
ENSG00000160683	ENSMUSG00000032102	METAZOANS
ENSG00000162009	ENSMUSG00000018004	METAZOANS
ENSG00000162040	ENSMUSG00000039628	METAZOANS
ENSG00000162367	ENSMUSG00000028717	METAZOANS
ENSG00000162510	ENSMUSG00000040533	METAZOANS
ENSG00000162552	ENSMUSG00000036856	METAZOANS
ENSG00000162562	ENSMUSG00000028674	METAZOANS
ENSG00000162599	ENSMUSG00000028565	METAZOANS
ENSG00000162631	ENSMUSG00000027819	METAZOANS
ENSG00000162728	ENSMUSG00000038026	METAZOANS
ENSG00000162998	ENSMUSG00000027004	METAZOANS
ENSG00000163083	ENSMUSG00000037035	METAZOANS
ENSG00000163157	ENSMUSG00000005628	METAZOANS
ENSG00000163217	ENSMUSG00000030046	METAZOANS
ENSG00000163288	ENSMUSG00000029212	METAZOANS
ENSG00000163380	ENSMUSG00000035188	METAZOANS
ENSG00000163394	ENSMUSG00000029193	METAZOANS
ENSG00000163430	ENSMUSG00000022816	METAZOANS
ENSG00000163485	ENSMUSG00000042429	METAZOANS
ENSG00000163501	ENSMUSG00000006538	METAZOANS
ENSG00000163914	ENSMUSG00000030324	METAZOANS
ENSG00000163956	ENSMUSG00000029103	METAZOANS
ENSG00000164110	ENSMUSG00000029917	METAZOANS
ENSG00000164128	ENSMUSG00000036437	METAZOANS
ENSG00000164129	ENSMUSG00000025590	METAZOANS
ENSG00000164174	ENSMUSG00000039528	METAZOANS
ENSG00000164199	ENSMUSG00000021528	METAZOANS
ENSG00000164209	ENSMUSG00000024259	METAZOANS
ENSG00000164220	ENSMUSG00000021675	METAZOANS
ENSG00000164251	ENSMUSG00000021678	METAZOANS
ENSG00000164270	ENSMUSG00000026322	METAZOANS
ENSG00000164404	ENSMUSG00000018238	METAZOANS
ENSG00000164458	ENSMUSG00000023865	METAZOANS
ENSG00000164574	ENSMUSG00000020520	METAZOANS
ENSG00000164600	ENSMUSG00000037984	METAZOANS
ENSG00000164604	ENSMUSG00000042732	METAZOANS
ENSG00000164690	ENSMUSG00000002633	METAZOANS
ENSG00000164749	ENSMUSG00000017688	METAZOANS
ENSG00000164850	ENSMUSG00000036756	METAZOANS
ENSG00000165030	ENSMUSG00000035084	METAZOANS
ENSG00000165202	ENSMUSG00000035515	METAZOANS
ENSG00000165621	ENSMUSG00000042013	METAZOANS
ENSG00000165739	ENSMUSG00000033048	METAZOANS
ENSG00000165794	ENSMUSG00000004561	METAZOANS
ENSG00000166140	ENSMUSG00000027319	METAZOANS
ENSG00000166165	ENSMUSG00000001270	METAZOANS
ENSG00000166206	ENSMUSG00000033676	METAZOANS
ENSG00000166208	ENSMUSG00000030449	METAZOANS
ENSG00000166428	ENSMUSG00000021296	METAZOANS
ENSG00000166573	ENSMUSG00000024553	METAZOANS
ENSG00000166682	ENSMUSG00000032268	METAZOANS
ENSG00000166697	ENSMUSG00000041647	METAZOANS
ENSG00000166949	ENSMUSG00000032402	METAZOANS
ENSG00000166972	ENSMUSG00000034117	METAZOANS
ENSG00000167074	ENSMUSG00000022389	METAZOANS
ENSG00000167191	ENSMUSG00000008734	METAZOANS
ENSG00000167491	ENSMUSG00000036180	METAZOANS
ENSG00000168158	ENSMUSG00000039799	METAZOANS
ENSG00000168398	ENSMUSG00000021070	METAZOANS
ENSG00000168539	ENSMUSG00000032773	METAZOANS
ENSG00000168623	ENSMUSG00000035460	METAZOANS
ENSG00000168782	ENSMUSG00000035025	METAZOANS
ENSG00000168787	ENSMUSG00000034679	METAZOANS
ENSG00000168868	ENSMUSG00000027369	METAZOANS
ENSG00000168986	ENSMUSG00000008032	METAZOANS
ENSG00000169006	ENSMUSG00000020591	METAZOANS
ENSG00000169071	ENSMUSG00000021464	METAZOANS
ENSG00000169252	ENSMUSG00000023219	METAZOANS
ENSG00000169313	ENSMUSG00000036353	METAZOANS
ENSG00000169403	ENSMUSG00000028891	METAZOANS
ENSG00000169443	ENSMUSG00000041382	METAZOANS
ENSG00000169508	ENSMUSG00000025540	METAZOANS
ENSG00000169556	ENSMUSG00000021954	METAZOANS
ENSG00000169618	ENSMUSG00000030052	METAZOANS
ENSG00000169744	ENSMUSG00000039706	METAZOANS
ENSG00000169856	ENSMUSG00000034924	METAZOANS
ENSG00000169860	ENSMUSG00000027765	METAZOANS
ENSG00000169884	ENSMUSG00000022996	METAZOANS
ENSG00000169902	ENSMUSG00000034118	METAZOANS
ENSG00000169954	ENSMUSG00000026343	METAZOANS
ENSG00000170075	ENSMUSG00000026424	METAZOANS
ENSG00000170365	ENSMUSG00000031681	METAZOANS
ENSG00000170425	ENSMUSG00000018500	METAZOANS
ENSG00000170837	ENSMUSG00000035417	METAZOANS
ENSG00000170989	ENSMUSG00000033566	METAZOANS
ENSG00000171051	ENSMUSG00000008724	METAZOANS
ENSG00000171088	ENSMUSG00000030312	METAZOANS
ENSG00000171450	ENSMUSG00000033204	METAZOANS
ENSG00000171517	ENSMUSG00000036832	METAZOANS
ENSG00000171522	ENSMUSG00000039942	METAZOANS
ENSG00000171532	ENSMUSG00000038255	METAZOANS
ENSG00000171557	ENSMUSG00000033860	METAZOANS
ENSG00000171596	ENSMUSG00000026237	METAZOANS
ENSG00000171630	ENSMUSG00000021677	METAZOANS
ENSG00000171631	ENSMUSG00000030698	METAZOANS
ENSG00000171657	ENSMUSG00000040221	METAZOANS
ENSG00000171659	ENSMUSG00000040229	METAZOANS
ENSG00000171747	ENSMUSG00000006835	METAZOANS
ENSG00000171860	ENSMUSG00000040552	METAZOANS
ENSG00000172195	ENSMUSG00000035448	METAZOANS
ENSG00000172209	ENSMUSG00000020645	METAZOANS
ENSG00000172215	ENSMUSG00000036297	METAZOANS
ENSG00000172216	ENSMUSG00000039406	METAZOANS
ENSG00000172238	ENSMUSG00000014755	METAZOANS
ENSG00000172392	ENSMUSG00000030117	METAZOANS
ENSG00000172819	ENSMUSG00000001288	METAZOANS
ENSG00000173153	ENSMUSG00000024955	METAZOANS
ENSG00000173198	ENSMUSG00000031234	METAZOANS
ENSG00000173578	ENSMUSG00000035792	METAZOANS
ENSG00000173585	ENSMUSG00000036344	METAZOANS
ENSG00000173949	ENSMUSG00000038220	METAZOANS
ENSG00000174066	ENSMUSG00000033774	METAZOANS
ENSG00000174111	ENSMUSG00000038485	METAZOANS
ENSG00000174343	ENSMUSG00000029205	METAZOANS
ENSG00000174417	ENSMUSG00000038760	METAZOANS
ENSG00000174474	ENSMUSG00000031086	METAZOANS
ENSG00000174600	ENSMUSG00000042190	METAZOANS
ENSG00000174684	ENSMUSG00000036043	METAZOANS
ENSG00000174944	ENSMUSG00000036381	METAZOANS
ENSG00000175189	ENSMUSG00000025405	METAZOANS
ENSG00000175237	ENSMUSG00000040495	METAZOANS
ENSG00000175387	ENSMUSG00000024563	METAZOANS
ENSG00000175392	ENSMUSG00000042529	METAZOANS
ENSG00000175591	ENSMUSG00000032860	METAZOANS
